# Supplementary material for: SARS-CoV-2 Infection of Airway Epithelium Triggers Pulmonary Endothelial Cell Activation and Senescence Associated with Type I IFN Production
Source: Cells. 2022 Sep 17;11(18):2912. doi: 10.3390/cells11182912 (PMC9496907; doi:10.3390/cells11182912)
Supplement: Supplementary file 1 [file cells-11-02912-s001.zip]

Archive with 1 entries (1 files):
- cells-1852217-supplementary.pdf
